# Supplementary material for: Gut microbiota composition and phylogenetic analysis in autism spectrum disorder: a comparative study
Source: Front Psychiatry. 2025 Jul 1;16:1609638. doi: 10.3389/fpsyt.2025.1609638 (PMC12259671; doi:10.3389/fpsyt.2025.1609638)
Supplement: Supplementary file 1 [file Table1.xlsx]

## Sheet: Clinical
Sample	Group	Sex	Age	Position	Meat lover	Vegetable lover	Fruit lover	Carbohydrate lover	Dessert lover	Dairy lover	Unable to defecate regularly	Abdominal pain/diarrhea/constipation caused by tension and pressure	Abdominal pain/diarrhea/constipation caused by food and drink	I suddenly have a urge to use the restroom urgently	Feeling bloated, having more breath or making a gurgling sound	Frequent flatulence	Fecal incontinence	Have diarrhea	Stool with mucus	Abdominal colic when having bowel movements	Use laxatives or enemas	Consuming supplements to improve bowel movements	How many times have you had bowel movements in the past 3 months?	Is defecation scheduled?	Stool color	Has it been diagnosed by a professional institution	Is there a family history of genetic disorders with relevant manifestations	Does the Wechsler Intelligence Test have intellectual developmental delay	If there is intellectual developmental delay in the Wechsler Intelligence Test, what is the rating
ASD33	ASD	1	4	Mianyang	Strongly agree	Disagree	Strongly disagree	No preference	Strongly agree	Strongly agree	Several times a year	Never	Several times a year	Several times a year	Several times a year	Several times a year	Never	Several times a year	Several times a year	Several times a year	Never	Several times a year	Once a daily	YES	Yellow	YES	NO	YES	Moderate(40~50)
ASD1	ASD	2	4	Chongqing	No preference	No preference	No preference	No preference	No preference	No preference	Several times a week	Never	Never	Almost every day	Never	Several times a week	Almost every day	Never	Never	Never	Several times a year	Never	Once a daily	NO	Yellow	YES	NO	YES	Moderate(40~50)
Control10	Control	2	4	Chengdu	Disagree	Disagree	Disagree	Strongly agree	Strongly agree	Strongly agree	Several times a year	Never	Several times a year	Never	Several times a year	Several times a year	Never	Several times a year	Several times a year	Never	Never	Never	Once a daily	YES	Yellow	YES	NO	YES	Health(70~140)
Control2	Control	1	4	Chengdu	Agree	No preference	No preference	Agree	Agree	Agree	Several times a year	Never	Several times a year	Several times a year	Several times a year	Several times a year	Never	Several times a year	Several times a year	Never	Never	Several times a year	Once a daily	YES	Yellow	YES	NO	NO	Health(70~140)
Control31	Control	2	4	Zigong	Strongly agree	Strongly agree	Strongly agree	Strongly agree	Strongly agree	Strongly agree	Never	Never	Several times a year	Several times a year	Never	Never	Never	Several times a year	Never	Never	Never	Never	Every other day	YES	Yellow	YES	NO	YES	Health(70~140)
Control33	Control	2	4	Mianyang	Strongly agree	Disagree	No preference	Strongly agree	Strongly agree	Strongly agree	Almost every day	Never	Several times a year	Almost every day	Several times a month	Several times a year	Never	Several times a year	Several times a year	Several times a year	Never	Never	Once a daily	NO	Black	YES	NO	YES	Health(70~140)
Control9	Control	1	4	Chongqing	No preference	No preference	No preference	No preference	No preference	No preference	Never	Never	Several times a year	Never	Never	Never	Never	Several times a year	Never	Never	Never	Never	Once a daily	YES	Yellow	YES	NO	NO	Health(70~140)
ASD14	ASD	1	4	Chengdu	No preference	Agree	No preference	No preference	Agree	Agree	Several times a year	Never	Never	Never	Never	Never	Never	Never	Never	Never	Never	Never	Once a daily	NO	Yellow	YES	NO	NO	Moderate(40~50)
ASD16	ASD	2	4	Liangshan	Strongly agree	No preference	No preference	No preference	No preference	No preference	Almost every day	Never	Never	Never	Never	Never	Never	Never	Never	Never	Several times a year	Never	Once every 3-4 days	YES	Black	YES	NO	YES	Moderate(40~50)
ASD18	ASD	1	4	Liangshan	Strongly agree	Disagree	Disagree	No preference	Agree	Disagree	Never	Several times a year	Several times a year	Several times a year	Never	Never	Several times a year	Several times a year	Several times a year	Several times a year	Several times a year	Several times a year	Every other day	NO	Yellow	YES	NO	YES	Moderate(40~50)
Control17	Control	1	4	Mianyang	No preference	Agree	Strongly agree	Strongly agree	No preference	No preference	Almost every day	Several times a year	Never	Several times a year	Several times a year	Several times a month	Never	Never	Several times a year	Several times a year	Never	Several times a year	Once a daily	NO	Yellow	YES	NO	YES	Health(70~140)
Control18	Control	1	4	Mianyang	No preference	Agree	Strongly agree	No preference	No preference	No preference	Almost every day	Several times a year	Never	Never	Several times a year	Several times a week	Several times a year	Several times a year	Several times a year	Several times a year	Never	Never	Once a daily	NO	Yellow	YES	NO	YES	Health(70~140)
Control20	Control	1	4	Mianyang	No preference	No preference	No preference	No preference	No preference	No preference	Almost every day	Several times a year	Several times a year	Several times a year	Several times a year	Several times a year	Several times a year	Several times a year	Several times a year	Several times a year	Never	Several times a year	Once a daily	YES	Yellow	YES	NO	YES	Health(70~140)
Control21	Control	1	4	Chongqing	Strongly agree	Disagree	Agree	No preference	No preference	Agree	Several times a week	Several times a month	Several times a year	Several times a year	Several times a year	Several times a month	Several times a year	Several times a year	Several times a year	Several times a year	Never	Several times a year	Every other day	YES	Yellow	YES	NO	YES	Health(70~140)
Control27	Control	2	4	Mianyang	No preference	No preference	No preference	No preference	No preference	No preference	Almost every day	Several times a month	Several times a year	Several times a month	Several times a week	Several times a week	Never	Several times a year	Several times a month	Several times a year	Never	Several times a year	Every other day	NO	Yellow	YES	NO	YES	Health(70~140)
Control3	Control	1	4	Chengdu	Agree	Agree	Agree	No preference	Agree	No preference	Almost every day	Never	Several times a year	Never	Several times a year	Never	Never	Several times a year	Never	Never	Never	Never	Once a daily	NO	Yellow	YES	NO	YES	Health(70~140)
Control4	Control	1	4	Chengdu	No preference	No preference	Strongly agree	No preference	Strongly agree	Strongly agree	Several times a week	Never	Several times a year	Almost every day	Never	Never	Never	Several times a month	Never	Never	Never	Several times a year	Every other day	NO	Yellow	YES	NO	NO	Health(70~140)
Control5	Control	1	4	Liangshan	Disagree	Strongly disagree	Strongly disagree	Agree	No preference	Disagree	Several times a month	Never	Several times a week	Several times a month	Several times a year	Never	Never	Several times a year	Never	Never	Never	Never	Multiple times daily	NO	Yellow	YES	NO	NO	Health(70~140)
Control7	Control	1	4	Chengdu	Agree	Disagree	Disagree	Agree	Agree	No preference	Never	Never	Several times a year	Several times a year	Several times a year	Several times a year	Never	Several times a year	Several times a year	Several times a year	Never	Several times a year	Every other day	YES	Yellow	YES	NO	NO	Health(70~140)
ASD11	ASD	1	5	Ziyang	Agree	Agree	Agree	Agree	Agree	Agree	Several times a month	Never	Several times a year	Several times a month	Several times a year	Several times a month	Never	Several times a year	Several times a year	Never	Never	Several times a month	Once a daily	YES	Yellow	YES	NO	YES	Mild(50-70)
ASD13	ASD	1	5	Chengdu	Strongly agree	Strongly agree	No preference	Agree	Agree	Agree	Almost every day	Never	Several times a year	Never	Several times a month	Several times a month	Several times a year	Several times a year	Never	Several times a week	Several times a year	Several times a year	Multiple times daily	NO	Yellow	YES	NO	YES	Severe(25~40)
ASD30	ASD	1	5	Chengdu	No preference	Agree	No preference	No preference	Disagree	No preference	Never	Never	Several times a year	Never	Never	Never	Never	Never	Never	Never	Never	Several times a year	Once a daily	YES	Yellow	YES	NO	YES	Moderate(40~50)
ASD37	ASD	2	5	Mianyang	Strongly agree	No preference	No preference	No preference	No preference	Agree	Several times a year	Several times a year	Several times a year	Several times a year	Several times a year	Never	Several times a year	Never	Never	Never	Never	Several times a year	Once a daily	NO	Black	YES	NO	YES	Moderate(40~50)
ASD38	ASD	2	5	Mianyang	Strongly disagree	No preference	No preference	Agree	No preference	Strongly disagree	Almost every day	Never	Several times a year	Almost every day	Several times a year	Several times a year	Never	Several times a year	Never	Never	Never	Several times a year	Every other day	YES	Yellow	YES	NO	YES	Moderate(40~50)
ASD7	ASD	1	5	Ziyang	No preference	Disagree	Disagree	No preference	Strongly agree	Disagree	Several times a week	Several times a month	Several times a year	Never	Never	Never	Never	Several times a year	Several times a year	Several times a year	Never	Several times a year	Multiple times daily	NO	Yellow	YES	NO	YES	Moderate(40~50)
Control1	Control	1	5	Chengdu	Agree	No preference	No preference	No preference	No preference	No preference	Several times a week	Several times a week	Several times a month	Several times a week	Never	Never	Never	Never	Never	Never	Never	Several times a year	Every other day	NO	Black	YES	NO	NO	Health(70~140)
Control13	Control	1	5	Chengdu	Agree	Agree	Agree	Agree	Agree	Agree	Several times a month	Several times a year	Several times a year	Several times a year	Several times a year	Several times a year	Never	Several times a year	Several times a month	Several times a year	Never	Almost every day	Once a daily	YES	Yellow	YES	NO	YES	Health(70~140)
Control19	Control	1	5	Mianyang	No preference	No preference	No preference	No preference	No preference	No preference	Almost every day	Several times a year	Several times a year	Several times a year	Several times a year	Several times a month	Never	Several times a year	Several times a year	Several times a year	Never	Several times a year	Once a daily	NO	Yellow	YES	NO	YES	Health(70~140)
Control29	Control	1	5	Chengdu	Agree	No preference	Strongly agree	Strongly agree	Strongly agree	Strongly agree	Never	Never	Never	Never	Several times a year	Several times a year	Never	Several times a year	Several times a year	Several times a year	Never	Never	Once a daily	YES	Yellow	YES	NO	YES	Health(70~140)
Control32	Control	1	5	Mianyang	Agree	Disagree	Agree	Agree	Agree	Strongly agree	Almost every day	Never	Never	Never	Never	Almost every day	Never	Never	Never	Never	Never	Never	Once a daily	YES	Yellow	YES	NO	YES	Health(70~140)
ASD10	ASD	1	6	Ziyang	No preference	No preference	Strongly agree	No preference	No preference	No preference	Several times a year	Never	Never	Never	Never	Never	Never	Never	Never	Never	Never	Never	Once every 3-4 days	YES	Yellow	YES	NO	YES	Moderate(40~50)
ASD12	ASD	1	6	Chengdu	Strongly agree	Strongly disagree	Agree	Agree	Agree	Agree	Several times a year	Never	Several times a year	Several times a week	Several times a year	Several times a year	Never	Never	Several times a year	Several times a year	Several times a year	Several times a year	Once every 3-4 days	NO	Yellow	YES	NO	NO	Moderate(40~50)
ASD15	ASD	1	6	Chengdu	Strongly agree	Agree	Disagree	No preference	No preference	Strongly agree	Several times a year	Several times a year	Several times a year	Several times a week	Several times a week	Almost every day	Several times a month	Several times a week	Several times a week	Several times a month	Never	Several times a month	Once a daily	NO	Yellow	YES	NO	YES	Mild(50-70)
ASD27	ASD	2	6	Chengdu	Strongly agree	No preference	No preference	No preference	No preference	No preference	Several times a month	Never	Never	Several times a year	Several times a year	Never	Never	Several times a year	Never	Never	Never	Several times a year	Every other day	NO	Black	YES	NO	YES	Moderate(40~50)
ASD3	ASD	2	6	Leshan	No preference	No preference	No preference	No preference	No preference	No preference	Several times a year	Several times a year	Never	Never	Never	Several times a year	Never	Several times a year	Never	Never	Never	Never	Once a daily	NO	Yellow	YES	NO	YES	Extremely severe(0~25)
ASD31	ASD	1	6	Mianyang	No preference	No preference	No preference	Strongly agree	Strongly agree	Strongly agree	Several times a week	Never	Never	Several times a week	Several times a week	Never	Never	Several times a year	Never	Several times a week	Never	Almost every day	Every other day	NO	Yellow	YES	NO	YES	Moderate(40~50)
ASD34	ASD	2	6	Mianyang	Strongly agree	No preference	Strongly agree	No preference	Strongly agree	No preference	Several times a week	Several times a month	Several times a week	Several times a year	Several times a week	Several times a week	Several times a year	Several times a year	Several times a year	Several times a year	Several times a year	Almost every day	Every other day	NO	Yellow	YES	NO	NO	Moderate(40~50)
ASD6	ASD	2	6	Ziyang	Agree	Agree	Agree	No preference	No preference	Disagree	Never	Never	Never	Never	Several times a month	Several times a month	Never	Never	Never	Never	Never	Several times a year	Once a daily	NO	Yellow	YES	NO	YES	Severe(25~40)
Control11	Control	1	6	Chengdu	No preference	No preference	No preference	No preference	No preference	No preference	Almost every day	Never	Several times a year	Almost every day	Several times a year	Several times a year	Never	Several times a year	Never	Never	Never	Several times a month	Once a daily	YES	Yellow	YES	NO	YES	Health(70~140)
Control22	Control	2	6	Chengdu	Agree	No preference	Agree	Disagree	Agree	Agree	Several times a year	Several times a year	Several times a year	Several times a year	Never	Several times a year	Several times a year	Several times a year	Never	Several times a year	Never	Never	Every other day	YES	Yellow	YES	NO	YES	Health(70~140)
Control24	Control	2	6	Leshan	Strongly agree	No preference	Strongly agree	No preference	Strongly agree	No preference	Several times a week	Several times a month	Several times a week	Several times a year	Several times a week	Several times a week	Several times a year	Several times a year	Several times a year	Several times a year	Several times a year	Almost every day	Every other day	NO	Yellow	YES	NO	NO	Health(70~140)
ASD17	ASD	1	7	Liangshan	No preference	Disagree	Strongly disagree	Disagree	Disagree	Disagree	Several times a month	Several times a year	Several times a year	Several times a month	Several times a month	Several times a month	Several times a year	Several times a month	Never	Never	Several times a year	Several times a month	Once a daily	YES	Yellow	YES	NO	YES	Moderate(40~50)
ASD20	ASD	1	7	Liangshan	Strongly agree	Disagree	No preference	Disagree	No preference	Disagree	Almost every day	Never	Never	Several times a week	Never	Never	Never	Never	Never	Never	Never	Almost every day	Once a daily	NO	Yellow	YES	NO	NO	Moderate(40~50)
ASD24	ASD	2	7	Chengdu	Strongly agree	Agree	Strongly agree	No preference	Strongly agree	Strongly agree	Several times a month	Never	Never	Never	Never	Never	Never	Never	Never	Never	Never	Several times a month	Once a daily	YES	Yellow	YES	NO	YES	Moderate(40~50)
ASD28	ASD	1	7	Chengdu	No preference	Agree	Agree	Strongly agree	Strongly agree	Agree	Several times a year	Never	Never	Never	Never	Several times a year	Never	Never	Never	Never	Never	Never	Once a daily	NO	Yellow	YES	NO	YES	Severe(25~40)
ASD5	ASD	1	7	Leshan	Strongly agree	Strongly agree	Disagree	Agree	Strongly agree	Agree	Never	Never	Never	Never	Several times a year	Never	Never	Several times a year	Several times a year	Several times a year	Never	Several times a year	Once a daily	YES	Yellow	YES	YES	YES	Moderate(40~50)
ASD9	ASD	1	7	Ziyang	Disagree	Strongly agree	Agree	No preference	Strongly disagree	No preference	Never	Several times a year	Several times a year	Several times a month	Several times a year	Several times a week	Never	Never	Never	Never	Never	Several times a year	Every other day	NO	Yellow	YES	NO	YES	Moderate(40~50)
Control8	Control	1	7	Chengdu	Strongly agree	Strongly disagree	Disagree	Strongly agree	Strongly agree	Strongly disagree	Several times a year	Never	Never	Never	Several times a month	Several times a month	Never	Never	Never	Never	Never	Never	Once a daily	YES	Yellow	NO	NO	NO	Health(70~140)
ASD2	ASD	2	8	Chongqing	Agree	Agree	Agree	Agree	No preference	Agree	Almost every day	Never	Never	Never	Never	Never	Never	Never	Never	Never	Never	Never	Once a daily	NO	Yellow	YES	NO	YES	Severe(25~40)
ASD26	ASD	1	8	Chengdu	Agree	Agree	Agree	Agree	Agree	Agree	Several times a week	Several times a year	Several times a year	Several times a month	Never	Several times a month	Never	Several times a year	Several times a month	Several times a year	Several times a year	Several times a year	Once every 3-4 days	NO	Black	YES	NO	YES	Moderate(40~50)
ASD4	ASD	1	8	Leshan	Strongly agree	No preference	Disagree	Strongly agree	Strongly agree	Strongly agree	Several times a year	Never	Never	Never	Never	Several times a year	Never	Several times a year	Never	Never	Never	Never	Once a daily	NO	Yellow	YES	NO	YES	Extremely severe(0~25)
ASD8	ASD	1	8	Ziyang	Strongly agree	No preference	No preference	No preference	No preference	No preference	Never	Never	Never	Never	Never	Never	Never	Never	Never	Never	Never	Never	Once a daily	NO	Yellow	YES	NO	YES	Moderate(40~50)
Control28	Control	1	8	Chengdu	Strongly agree	Agree	Disagree	No preference	Strongly agree	Strongly agree	Never	Never	Several times a year	Several times a month	Never	Never	Never	Several times a year	Never	Several times a year	Several times a year	Never	Once a daily	NO	Yellow	YES	NO	YES	Health(70~140)
Control6	Control	1	8	Chengdu	Agree	Agree	Agree	Agree	Strongly agree	No preference	Almost every day	Never	Never	Never	Never	Almost every day	Never	Never	Never	Never	Never	Never	Once a daily	NO	Yellow	NO	NO	YES	Health(70~140)
ASD19	ASD	1	9	Liangshan	No preference	Agree	Agree	No preference	No preference	No preference	Almost every day	Never	Several times a year	Almost every day	Never	Never	Several times a year	Several times a year	Never	Never	Never	Never	Once a daily	NO	Yellow	YES	NO	YES	Severe(25~40)
ASD22	ASD	1	9	Chengdu	Strongly agree	No preference	Agree	Agree	Agree	Agree	Almost every day	Never	Never	Never	Never	Several times a month	Never	Never	Never	Never	Never	Never	Once a daily	YES	Yellow	YES	NO	YES	Moderate(40~50)
ASD29	ASD	1	9	Chengdu	Strongly agree	No preference	No preference	Agree	No preference	Strongly agree	Several times a week	Never	Several times a year	Almost every day	Several times a year	Several times a week	Never	Several times a year	Never	Several times a year	Never	Never	Once a daily	NO	Yellow	YES	NO	YES	Severe(25~40)
Control12	Control	1	9	Chengdu	Strongly agree	No preference	Strongly agree	Disagree	Agree	No preference	Almost every day	Never	Never	Several times a week	Never	Several times a week	Never	Several times a year	Never	Several times a year	Never	Never	Once a daily	NO	Yellow	YES	NO	YES	Health(70~140)
Control26	Control	2	9	Chengdu	Agree	No preference	Agree	Agree	Agree	Agree	Several times a week	Never	Never	Several times a month	Never	Several times a month	Several times a year	Never	Never	Never	Never	Several times a month	Once every 3-4 days	NO	Black	YES	NO	YES	Health(70~140)
Control30	Control	1	9	Leshan	No preference	Agree	Agree	No preference	No preference	No preference	Almost every day	Never	Several times a year	Almost every day	Never	Never	Several times a year	Several times a year	Never	Never	Never	Never	Once a daily	NO	Yellow	YES	NO	YES	Health(70~140)
ASD35	ASD	1	10	Mianyang	Strongly agree	No preference	No preference	Agree	Agree	No preference	Several times a month	Several times a year	Several times a year	Several times a year	Several times a month	Several times a year	Never	Never	Several times a year	Several times a year	Never	Several times a month	Every other day	YES	Yellow	YES	NO	NO	Moderate(40~50)
Control14	Control	1	10	Chengdu	No preference	No preference	No preference	No preference	No preference	No preference	Several times a month	Never	Never	Never	Never	Never	Never	Never	Never	Never	Several times a year	Several times a year	Once every 3-4 days	NO	Yellow	YES	NO	YES	Health(70~140)
Control15	Control	1	10	Chengdu	Agree	No preference	Agree	Agree	Disagree	No preference	Several times a year	Never	Never	Several times a year	Several times a year	Never	Never	Never	Never	Never	Never	Never	Every other day	YES	Yellow	YES	NO	YES	Health(70~140)
ASD23	ASD	2	11	Chengdu	Agree	No preference	Agree	No preference	No preference	No preference	Several times a year	Never	Several times a year	Several times a year	Several times a year	Never	Never	Several times a year	Never	Never	Several times a year	Never	Every other day	NO	Yellow	YES	NO	YES	Moderate(40~50)
ASD32	ASD	2	11	Mianyang	Strongly agree	Strongly agree	Strongly agree	Strongly agree	Strongly agree	Strongly agree	Never	Never	Never	Several times a month	Never	Never	Never	Several times a year	Several times a year	Several times a year	Several times a year	Never	Every other day	NO	Yellow	YES	NO	YES	Extremely severe(0~25)
Control16	Control	1	11	Mianyang	No preference	No preference	No preference	No preference	Agree	Agree	Several times a year	Never	Several times a year	Never	Several times a week	Several times a month	Never	Several times a year	Several times a year	Several times a year	Never	Never	Once a daily	NO	Green	YES	NO	YES	Health(70~140)
Control23	Control	2	11	Leshan	Agree	No preference	Agree	No preference	No preference	No preference	Several times a year	Never	Several times a year	Several times a year	Several times a year	Never	Never	Several times a year	Never	Never	Several times a year	Never	Every other day	NO	Yellow	YES	NO	YES	Health(70~140)
Control25	Control	2	11	Ziyang	Strongly agree	Strongly disagree	Strongly disagree	Strongly agree	Strongly agree	Agree	Almost every day	Never	Several times a year	Almost every day	Never	Never	Several times a year	Several times a year	Never	Several times a year	Several times a year	Never	Once a daily	NO	Black	NO	NO	YES	Health(70~140)
ASD21	ASD	1	12	Liangshan	Strongly agree	Strongly agree	No preference	No preference	No preference	No preference	Never	Several times a year	Never	Several times a year	Several times a year	Several times a month	Never	Several times a year	Several times a year	Never	Never	Never	Once a daily	YES	Yellow	YES	NO	YES	Moderate(40~50)
ASD25	ASD	2	12	Chengdu	No preference	Strongly agree	No preference	No preference	Strongly agree	Strongly agree	Almost every day	Never	Several times a month	Several times a month	Several times a month	Several times a month	Never	Several times a year	Never	Several times a year	Never	Never	Once a daily	YES	Yellow	YES	NO	YES	Extremely severe(0~25)
ASD36	ASD	1	12	Mianyang	Strongly agree	Strongly agree	Strongly agree	Strongly agree	Strongly agree	Strongly agree	Almost every day	Never	Never	Several times a month	Several times a week	Several times a month	Never	Several times a year	Never	Several times a year	Never	Several times a year	Once a daily	YES	Yellow	YES	NO	YES	Extremely severe(0~25)
